# Supplementary material for: Temporal Pattern of Individual Neurological Function Recovery in Guillain–Barré Syndrome
Source: J Clin Med. 2024 Sep 23;13(18):5635. doi: 10.3390/jcm13185635 (PMC11433427; doi:10.3390/jcm13185635)
Supplement: Supplementary file 1 [file jcm-13-05635-s001.zip]

Archive with 1 entries (1 files):
- jcm-2895025-supplementary.pdf
